# Supplementary material for: The response of Synechococcus sp. PCC 7002 to micro-/nano polyethylene particles - Investigation of a key anthropogenic stressor
Source: PLoS One. 2020 Jul 1;15(7):e0232745. doi: 10.1371/journal.pone.0232745 (PMC7329024; doi:10.1371/journal.pone.0232745)
Supplement: S1 Table — (XLSX) [file pone.0232745.s001.xlsx]

## Sheet: Nanoplastic
Replicate	Day	# of viable cells	# of total cells	Percent viable
1	0	41	44	0.931818
1	0	21	23	0.913043
1	0	35	35	1
1	0	28	29	0.965517
1	0	31	33	0.939394
2	1	41	44	0.931818
2	1	21	26	0.807692
2	1	35	41	0.853659
2	1	28	31	0.903226
2	1	31	37	0.837838
3	3	34	38	0.894737
3	3	44	46	0.956522
3	3	38	40	0.95
3	3	34	37	0.918919
3	3	40	45	0.888889
4	5	38	46	0.826087
4	5	45	47	0.957447
4	5	46	52	0.884615
4	5	42	46	0.913043
4	5	47	50	0.94
5	7	67	72	0.930556
5	7	68	71	0.957746
5	7	57	57	1
5	7	52	53	0.981132
5	7	55	55	1

## Sheet: Microplastic
Replicate	Day	# of viable cells	# of total cells	Percent viable
1	0	40	43	0.930233			43
1	0	25	30	0.833333			30
1	0	33	39	0.846154			39
1	0	28	31	0.903226			31
1	0	33	39	0.846154			39
2	1	27	29	0.931034			29
2	1	31	33	0.939394			33
2	1	38	39	0.974359			39
2	1	38	38	1			38
2	1	46	48	0.958333			48
3	3	42	43	0.976744			43
3	3	50	51	0.980392			51
3	3	48	50	0.96			50
3	3	50	55	0.909091			55
3	3	52	56	0.928571			56
4	5	48	48	1			48
4	5	61	64	0.953125			64
4	5	56	58	0.965517			58
4	5	58	59	0.983051			59
4	5	66	67	0.985075			67
5	7	81	82	0.987805			82
5	7	79	80	0.9875			80
5	7	75	76	0.986842			76
5	7	74	77	0.961039			77
5	7	73	73	1			73

## Sheet: Control
Replicate	Day	# of viable cells	# of total cells	Percent viable
1	0	25	25	1
1	0	30	31	0.967742
1	0	41	41	1
1	0	38	38	1
1	0	34	34	1
2	1	43	43	1
2	1	42	43	0.976744
2	1	30	30	1
2	1	34	34	1
2	1	39	39	1
3	3	59	60	0.983333
3	3	62	64	0.96875
3	3	60	63	0.952381
3	3	35	37	0.945946
3	3	50	50	1
4	5	81	81	1
4	5	69	70	0.985714
4	5	87	87	1
4	5	70	72	0.972222
4	5	N/A	N/A	N/A
5	7	102	103	0.990291
5	7	98	100	0.98
5	7	107	110	0.972727
5	7	101	106	0.95283
5	7	104	105	0.990476
